# Supplementary material for: Tetrametallic Au@Ag-Pd-Pt Nanozyme with Surface-Exposed Active Sites for Enhanced Catalytic Activity
Source: Nanomaterials (Basel). 2025 Dec 4;15(23):1833. doi: 10.3390/nano15231833 (PMC12693165; doi:10.3390/nano15231833)
Supplement: Supplementary file 1 [file nanomaterials-15-01833-s001.zip]

Archive with 1 entries (1 files):
- nanomaterials-3998086-supplementary.pdf
